# Supplementary material for: An Eight-CpG-based Methylation Classifier for Preoperative Discriminating Early and Advanced-Late Stage of Colorectal Cancer
Source: Front Genet. 2021 Jan 13;11:614160. doi: 10.3389/fgene.2020.614160 (PMC7838682; doi:10.3389/fgene.2020.614160)
Supplement: Supplementary file 3 [file Table_3.xlsx]

## Sheet: Supplementary Table S3
Table S3 | Clinical characteristics of training set Ⅱ and test set Ⅱ
Characteristic	Training set Ⅱ	Test set Ⅱ	P value
	(n=171)	(n=73)
Age (Years)
< 66.5	97 (56.7%)	39 (53.4%)	0.635*
>=66.5	74 (43.3%)	34 (46.6%)
Gender
Male	97 (56.7%)	40 (54.8%)	0.891*
Female	74 (43.3%)	33 (45.2%)
Histological type
Adenocarcinoma	156 (91.2%)	64 (87.7%)	0.449**
Mucinous	14 (8.2%)	8 (11.0%)
Unknown	1 (0.6%)	1 (1.4%)
T stage
T1+T2	35 (20.5%)	14 (19.2%)	0.818*
T3+T4	136 (79.5%)	59 (80.8%)
N stage
N0	92 (53.8%)	38 (52.1%)	0.802*
N1+N2	79 (46.2%)	35 (47.9%)
M stage
M0	145 (84.8%)	61 (83.6%)	0.808*
M1	26 (15.2%)	12 (16.4%)
CEA level
Low	46 (26.9%)	27 (37.0%)	0.101*
Midian	105 (61.4%)	34 (46.6%)
High	20 (11.7%)	12 (16.4%)
Pathological stage
I-II	88 (51.5%)	37 (50.7%)	0.912*
III-IV	83 (48.5%)	36 (49.3%)
Methylaiton risk group
Low	69 (40.4%)	30 (41.1%)	0.914*
High	102 (59.6%)	43 (58.9%)
Note: P value was generated from comparison of sample characteristics between training set II and test set II . *, Pearson’s Chi Square test; **, Fisher’s Exact test. Abbreviations: CEA, carcinoembryonic antigen.
